# Supplementary material for: Pan-cancer analysis reveals that G6PD is a prognostic biomarker and therapeutic target for a variety of cancers
Source: Front Oncol. 2023 Aug 3;13:1183474. doi: 10.3389/fonc.2023.1183474 (PMC10435888; doi:10.3389/fonc.2023.1183474)
Supplement: Supplementary file 1 [file DataSheet_1.zip]

Archive with 9 entries (7 files):
- Additional file/Additional file1/
- Additional file/Additional file1/Figure S1 .tif
- Additional file/Additional file1/Figure S2.tif
- Additional file/Additional file1/Figure S3.tif
- Additional file/Additional file2/
- Additional file/Additional file2/Table S1.xlsx
- Additional file/Additional file2/Table S2.xlsx
- Additional file/Additional file2/Table S3.xlsx
- Additional file/Description of supplementary material data.doc
